# Supplementary material for: Lignin-Based Mesoporous Hollow Carbon@MnO2 Nanosphere Composite as an Anodic Material for Lithium-Ion Batteries
Source: Materials (Basel). 2023 Nov 23;16(23):7283. doi: 10.3390/ma16237283 (PMC10707017; doi:10.3390/ma16237283)
Supplement: Supplementary file 1 [file materials-16-07283-s001.zip]

Archive with 1 entries (1 files):
- materials-2723065-supplementary.pdf
